# Supplementary material for: Dependence of the Structural and Magnetic Properties on the Growth Sequence in Heterostructures Designed by YbFeO3 and BaFe12O19
Source: Nanomaterials (Basel). 2024 Apr 18;14(8):711. doi: 10.3390/nano14080711 (PMC11054277; doi:10.3390/nano14080711)
Supplement: Supplementary file 1 [file nanomaterials-14-00711-s001.zip]

Archive with 1 entries (1 files):
- nanomaterials-2931345-supplementary.pdf
